# Supplementary material for: The identity of the tropical African Polichne mukonja Griffini, 1908 (Orthoptera, Tettigoniidae, Phaneropterinae)
Source: Zookeys. 2016 Oct 3;(621):37–44. doi: 10.3897/zookeys.621.9725 (PMC5096046; doi:10.3897/zookeys.621.9725)
Supplement: XML Treatment for Griffinipteryx [file zookeys.621.9725-treatment1.xml]

<!DOCTYPE tp:taxon-treatment
  PUBLIC "-//TaxonX//DTD Taxonomic Treatment Publishing DTD v0 20100105//EN" "tax-treatment-NSO.dtd">
<tp:taxon-treatment xmlns:tp="http://www.plazi.org/taxpub"><tp:treatment-meta><kwd-group><label>Taxon classification</label><kwd><named-content content-type="kingdom">Animalia</named-content></kwd><kwd><named-content content-type="order">Orthoptera</named-content></kwd><kwd><named-content content-type="family">Tettigoniidae</named-content></kwd></kwd-group><mixed-citation publication-type="journal"><person-group><name><surname>Massa</surname><given-names>Bruno</given-names></name></person-group><article-title>The identity of the tropical African <italic><tp:taxon-name><tp:taxon-name-part taxon-name-part-type="genus">Polichne</tp:taxon-name-part> <tp:taxon-name-part taxon-name-part-type="species">mukonja</tp:taxon-name-part></tp:taxon-name></italic> Griffini, 1908 (<tp:taxon-name><tp:taxon-name-part taxon-name-part-type="order">Orthoptera</tp:taxon-name-part></tp:taxon-name>, <tp:taxon-name><tp:taxon-name-part taxon-name-part-type="family">Tettigoniidae</tp:taxon-name-part></tp:taxon-name>, <tp:taxon-name><tp:taxon-name-part taxon-name-part-type="subfamily">Phaneropterinae</tp:taxon-name-part></tp:taxon-name>)</article-title><source>Zookeys</source><day>3</day><month>10</month><year>2016</year><volume>2016</volume><issue>621</issue><fpage>37</fpage><lpage>44</lpage><pub-id pub-id-type="doi">10.3897/zookeys.621.9725</pub-id></mixed-citation></tp:treatment-meta><tp:nomenclature><tp:taxon-name>
            <tp:taxon-name-part taxon-name-part-type="genus">Griffinipteryx</tp:taxon-name-part>
            <object-id xmlns:xlink="http://www.w3.org/1999/xlink" content-type="zoobank" xlink:type="simple">http://zoobank.org/BA4B0B72-6445-4E17-9D2C-841C5EA3348B</object-id>
          </tp:taxon-name><tp:taxon-status xmlns:xlink="http://www.w3.org/1999/xlink" xlink:type="simple">gen. n.</tp:taxon-status><xref ref-type="fig" rid="F1">Figs 1–5</xref><xref ref-type="fig" rid="F2">, 6</xref></tp:nomenclature><tp:treatment-sec sec-type="type species" id="SECID0EYFAC"><title>Type species.</title><p><italic><tp:taxon-name><tp:taxon-name-part taxon-name-part-type="genus">Griffinipteryx</tp:taxon-name-part> <tp:taxon-name-part taxon-name-part-type="species">mukonja</tp:taxon-name-part></tp:taxon-name></italic> (= <italic><tp:taxon-name><tp:taxon-name-part taxon-name-part-type="genus">Polichne</tp:taxon-name-part> <tp:taxon-name-part taxon-name-part-type="species">mukonja</tp:taxon-name-part></tp:taxon-name></italic> Griffini, 1908).</p></tp:treatment-sec><!--PageBreak--><tp:treatment-sec sec-type="diagnosis" id="SECID0ETGAC"><title>Diagnosis.</title><p>
            <italic><tp:taxon-name><tp:taxon-name-part taxon-name-part-type="genus">Griffinipteryx</tp:taxon-name-part></tp:taxon-name></italic> is characterized by slender body, lateral lobes of pronotum as deep as wide, ovipositor much reduced (Figs <xref ref-type="fig" rid="F1">1–4</xref>, <xref ref-type="fig" rid="F2">6</xref>).</p><fig id="F1" position="float" orientation="portrait"><label>Figures 1–5.</label><caption><p>
          <bold>1</bold> The Holotype of <italic><tp:taxon-name><tp:taxon-name-part taxon-name-part-type="genus">Polichne</tp:taxon-name-part> <tp:taxon-name-part taxon-name-part-type="species">mukonja</tp:taxon-name-part></tp:taxon-name></italic> Griffini, 1908, now included in the new genus <italic><tp:taxon-name><tp:taxon-name-part taxon-name-part-type="genus">Griffinipteryx</tp:taxon-name-part></tp:taxon-name></italic> (photo by Jerome Constant, <named-content xmlns:xlink="http://www.w3.org/1999/xlink" xlink:type="simple" content-type="institution" xlink:href="http://grbio.org/institution/royal-belgian-institute-natural-sciences" id="NCID0EDIAC">Royal Belgian Institute of Natural Sciences</named-content>, Brussels) <bold>2</bold> <italic><tp:taxon-name><tp:taxon-name-part taxon-name-part-type="genus">Griffinipteryx</tp:taxon-name-part> <tp:taxon-name-part taxon-name-part-type="species">mukonja</tp:taxon-name-part></tp:taxon-name></italic>, female from Cameroon (Naturhistorisches Museum, Vienna) <bold>3</bold> Face in frontal view of the same <bold>4</bold> Lateral view of the ovipositor of <italic><tp:taxon-name><tp:taxon-name-part taxon-name-part-type="genus">Griffinipteryx</tp:taxon-name-part> <tp:taxon-name-part taxon-name-part-type="species">mukonja</tp:taxon-name-part></tp:taxon-name></italic> <bold>5</bold> Lateral view of the ovipositor of <italic><tp:taxon-name><tp:taxon-name-part taxon-name-part-type="genus">Catoptropteryx</tp:taxon-name-part> <tp:taxon-name-part taxon-name-part-type="species">extensipes</tp:taxon-name-part></tp:taxon-name></italic> Karsch, 1896.</p></caption><graphic xmlns:xlink="http://www.w3.org/1999/xlink" xlink:href="zookeys-621-037-g001.jpg" position="float" orientation="portrait" xlink:type="simple" id="oo_104977.jpg"/></fig><fig id="F2" position="float" orientation="portrait"><label>Figures 6–8.</label><caption><p>
          <bold>6</bold> Lateral view of head and pronotum of <italic><tp:taxon-name><tp:taxon-name-part taxon-name-part-type="genus">Griffinipteryx</tp:taxon-name-part> <tp:taxon-name-part taxon-name-part-type="species">mukonja</tp:taxon-name-part></tp:taxon-name></italic> from Cameroon <bold>7</bold> Lateral view of head and pronotum of <italic><tp:taxon-name><tp:taxon-name-part taxon-name-part-type="genus">Catoptropteryx</tp:taxon-name-part> <tp:taxon-name-part taxon-name-part-type="species">punctulata</tp:taxon-name-part></tp:taxon-name></italic> Karsch, 1890 <bold>8</bold> Lateral view of head and pronotum of <italic><tp:taxon-name><tp:taxon-name-part taxon-name-part-type="genus">Polichne</tp:taxon-name-part> <tp:taxon-name-part taxon-name-part-type="species">parvicauda</tp:taxon-name-part></tp:taxon-name></italic> (Stål, 1861), type species of the genus <italic><tp:taxon-name><tp:taxon-name-part taxon-name-part-type="genus">Polichne</tp:taxon-name-part></tp:taxon-name></italic>.</p></caption><graphic xmlns:xlink="http://www.w3.org/1999/xlink" xlink:href="zookeys-621-037-g002.jpg" position="float" orientation="portrait" xlink:type="simple" id="oo_104979.jpg"/></fig></tp:treatment-sec><tp:treatment-sec sec-type="description" id="SECID0EQLAC"><title>Description.</title><p>Head and antennae: fastigium of vertex narrow and pointed, much narrower than the first antennal segment. Eyes round, prominent, face smooth without fronto-genal carinae, higher than wide.</p><p>
            <italic>Thorax</italic>: pronotum just longer than high, with a well-developed humeral excision, lateral lobes are as deep as wide.</p><p>
            <italic>Legs</italic>: long (ratio body length/length hind femur: 0.9), fore coxae armed with a fine spine, fore, mid and hind femora unarmed, fore, mid and hind tibiae with ventral and dorsal spines. Fore tibiae with anterior and posterior open tympana.</p><p>
            <italic>Tegmina</italic> elongated, well developed, shorter than hind wings.</p><p>Ovipositor very reduced, crenulated on upper apex.</p><!--PageBreak--></tp:treatment-sec><tp:treatment-sec sec-type="etymology" id="SECID0EDMAC"><title>Etymology.</title><p>
            <italic><tp:taxon-name><tp:taxon-name-part taxon-name-part-type="genus">Griffinipteryx</tp:taxon-name-part></tp:taxon-name></italic> (Griffini + pteryx) is dedicated to the late Achille Griffini (1870–1932), distinguished Italian entomologist, who studied many African collections of <tp:taxon-name><tp:taxon-name-part taxon-name-part-type="order">Orthoptera</tp:taxon-name-part></tp:taxon-name> and described <italic><tp:taxon-name><tp:taxon-name-part taxon-name-part-type="genus">Polichne</tp:taxon-name-part> <tp:taxon-name-part taxon-name-part-type="species">mukonja</tp:taxon-name-part></tp:taxon-name></italic>; the Greek suffix <italic>pteryx</italic> (wing) is a reminder of the genus <italic><tp:taxon-name><tp:taxon-name-part taxon-name-part-type="genus">Catoptropteryx</tp:taxon-name-part></tp:taxon-name></italic>.</p></tp:treatment-sec><tp:treatment-sec sec-type="Affinities" id="SECID0EINAC"><title>Affinities.</title><p>
            <italic><tp:taxon-name><tp:taxon-name-part taxon-name-part-type="genus">Catoptropteryx</tp:taxon-name-part></tp:taxon-name></italic> is certainly the only other African genus related to <italic><tp:taxon-name><tp:taxon-name-part taxon-name-part-type="genus">Griffinipteryx</tp:taxon-name-part></tp:taxon-name></italic>. In particular, some <italic><tp:taxon-name><tp:taxon-name-part taxon-name-part-type="genus">Catoptropteryx</tp:taxon-name-part> <tp:taxon-name-part taxon-name-part-type="species">punctulata</tp:taxon-name-part></tp:taxon-name></italic> Karsch, 1890 specimens have a similar colour pattern in the pronotum (Fig. <xref ref-type="fig" rid="F2">7</xref>), even if the black stripe is absent on the lateral lobes. <italic><tp:taxon-name><tp:taxon-name-part taxon-name-part-type="genus">Catoptropteryx</tp:taxon-name-part></tp:taxon-name></italic> may have small spines at the ventral inner margin of fore, mid and hind femora, while <italic><tp:taxon-name><tp:taxon-name-part taxon-name-part-type="genus">Griffinipteryx</tp:taxon-name-part></tp:taxon-name></italic> gen. n. has unarmed fore and mid femora (in actual fact a very small spine is present at the base of the ventral inner margin of the fore and on the ventral outer margin of the mid femora). Other differences are also detectable in the shape of the lateral lobes of the pronotum. In <italic><tp:taxon-name><tp:taxon-name-part taxon-name-part-type="genus">Catoptropteryx</tp:taxon-name-part></tp:taxon-name></italic> the pronotal lobes are deeper than wide, while in <italic><tp:taxon-name><tp:taxon-name-part taxon-name-part-type="genus">Griffinipteryx</tp:taxon-name-part></tp:taxon-name></italic> gen. n. they are as deep as wide (Figs <xref ref-type="fig" rid="F2">6–7</xref>). Also the length of the hind femora is proportionally longer in <italic><tp:taxon-name><tp:taxon-name-part taxon-name-part-type="genus">Griffinipteryx</tp:taxon-name-part></tp:taxon-name></italic> gen. n. than in <italic><tp:taxon-name><tp:taxon-name-part taxon-name-part-type="genus">Catoptropteryx</tp:taxon-name-part></tp:taxon-name></italic>. However, the most important character that separates the two genera is the shape of the ovipositor. While in <italic><tp:taxon-name><tp:taxon-name-part taxon-name-part-type="genus">Catoptropteryx</tp:taxon-name-part></tp:taxon-name></italic> the ovipositor is very reduced and simplified (cf. Fig. <xref ref-type="fig" rid="F1">2</xref> of <xref ref-type="bibr" rid="B5">Huxley 1970</xref>), in <italic><tp:taxon-name><tp:taxon-name-part taxon-name-part-type="genus">Griffinipteryx</tp:taxon-name-part></tp:taxon-name></italic> gen. n. it is more apically chitinous, mainly in the apical dorsal margin, where it is a somewhat crenulated. In some species of <italic><tp:taxon-name><tp:taxon-name-part taxon-name-part-type="genus">Catoptropteryx</tp:taxon-name-part></tp:taxon-name></italic> the dorsal valve may also be crenulated (<xref ref-type="bibr" rid="B5">Huxley 1970</xref>), but the ovipositor appears longer with slender infra- and supra-gonangulum, and less chitinous. In <italic><tp:taxon-name><tp:taxon-name-part taxon-name-part-type="genus">Griffinipteryx</tp:taxon-name-part></tp:taxon-name></italic> the ovipositor and the subgenital plate are more chitinous and infra- and supra-gonangulum are stout (compare Figs <xref ref-type="fig" rid="F1">4</xref> and <xref ref-type="fig" rid="F1">5</xref>).</p></tp:treatment-sec><ref-list><ref id="B5"><mixed-citation xmlns:xlink="http://www.w3.org/1999/xlink" xlink:type="simple">
          <person-group><name name-style="western"><surname>Huxley</surname><given-names>J</given-names></name></person-group> (<year>1970</year>) <article-title>A revision of the genus <italic><tp:taxon-name><tp:taxon-name-part taxon-name-part-type="genus">Catoptropteryx</tp:taxon-name-part></tp:taxon-name></italic> Karsch (<tp:taxon-name><tp:taxon-name-part taxon-name-part-type="order">Orthoptera</tp:taxon-name-part></tp:taxon-name>: <tp:taxon-name><tp:taxon-name-part taxon-name-part-type="family">Tettigoniidae</tp:taxon-name-part></tp:taxon-name>).</article-title> <source>Bulletin British Museum natural History (Entomology)</source> <volume>24</volume>: <fpage>129</fpage>–<lpage>170</lpage>. <ext-link xlink:type="simple" ext-link-type="uri" xlink:href="http://www.archive.org/details/bulletinofbritis24entolond">http://www.archive.org/details/bulletinofbritis24entolond</ext-link></mixed-citation></ref></ref-list></tp:taxon-treatment>
