# Supplementary material for: The identity of the tropical African Polichne mukonja Griffini, 1908 (Orthoptera, Tettigoniidae, Phaneropterinae)
Source: Zookeys. 2016 Oct 3;(621):37–44. doi: 10.3897/zookeys.621.9725 (PMC5096046; doi:10.3897/zookeys.621.9725)
Supplement: XML Treatment for Griffinipteryx mukonja [file zookeys.621.9725-treatment2.xml]

<!DOCTYPE tp:taxon-treatment
  PUBLIC "-//TaxonX//DTD Taxonomic Treatment Publishing DTD v0 20100105//EN" "tax-treatment-NSO.dtd">
<tp:taxon-treatment xmlns:tp="http://www.plazi.org/taxpub"><tp:treatment-meta><kwd-group><label>Taxon classification</label><kwd><named-content content-type="kingdom">Animalia</named-content></kwd><kwd><named-content content-type="order">Orthoptera</named-content></kwd><kwd><named-content content-type="family">Tettigoniidae</named-content></kwd></kwd-group><mixed-citation publication-type="journal"><person-group><name><surname>Massa</surname><given-names>Bruno</given-names></name></person-group><article-title>The identity of the tropical African <italic><tp:taxon-name><tp:taxon-name-part taxon-name-part-type="genus">Polichne</tp:taxon-name-part> <tp:taxon-name-part taxon-name-part-type="species">mukonja</tp:taxon-name-part></tp:taxon-name></italic> Griffini, 1908 (<tp:taxon-name><tp:taxon-name-part taxon-name-part-type="order">Orthoptera</tp:taxon-name-part></tp:taxon-name>, <tp:taxon-name><tp:taxon-name-part taxon-name-part-type="family">Tettigoniidae</tp:taxon-name-part></tp:taxon-name>, <tp:taxon-name><tp:taxon-name-part taxon-name-part-type="subfamily">Phaneropterinae</tp:taxon-name-part></tp:taxon-name>)</article-title><source>Zookeys</source><day>3</day><month>10</month><year>2016</year><volume>2016</volume><issue>621</issue><fpage>37</fpage><lpage>44</lpage><pub-id pub-id-type="doi">10.3897/zookeys.621.9725</pub-id></mixed-citation></tp:treatment-meta><tp:nomenclature><tp:taxon-name>
            <tp:taxon-name-part taxon-name-part-type="genus">Griffinipteryx</tp:taxon-name-part>
            <tp:taxon-name-part taxon-name-part-type="species">mukonja</tp:taxon-name-part>
          </tp:taxon-name><tp:taxon-authority>(Griffini, 1908)</tp:taxon-authority></tp:nomenclature><tp:treatment-sec sec-type="Depository of the type" id="SECID0EJCAE"><title>Depository of the type.</title><p>Cameroon, Mukonje Farm (♀ holotype) (<named-content xmlns:xlink="http://www.w3.org/1999/xlink" content-type="dwc:institutional_code" xlink:type="simple">RBINS</named-content>, Brussels) (photograph examined by courtesy of Jerome Constant).</p></tp:treatment-sec><tp:treatment-sec sec-type="material" id="SECID0EXCAE"><title>Material examined.</title><p>Cameroon, Johann-Albrechtshöhe [near Lake Barombi, ca. 80 km from Mukonje], Rhode (2♀) (coll. Brunner von Wattenwyl, <named-content xmlns:xlink="http://www.w3.org/1999/xlink" content-type="dwc:institutional_code" xlink:type="simple">NMW</named-content>, Vienna).</p></tp:treatment-sec><tp:treatment-sec sec-type="General habitus and colour" id="SECID0EIDAE"><title>General habitus and colour.</title><p>Yellow-brownish, a black stripe from behind the eye on the head through the lateral lobes of the pronotum and gradually broadening along the tegmina. Abdomen yellow with some brown spots; legs yellow with many black dots; tympanum with a black anterior margin; fore and mid tarsi black, hind tarsi yellow with a black base.</p></tp:treatment-sec><tp:treatment-sec sec-type="description" id="SECID0ENDAE"><title>Description.</title><p>Female. Fastigium of vertex sulcate above; face smooth without fronto-genal carinae, higher than wide. Pronotum without lateral carinae, surface shiny, with a well-developed humeral excision on the lateral lobes. Anterior margin of pronotum straight, posterior margin gently rounded, pronotum lobes rounded on posterior margins. Fore coxae armed with a fine spine; a very small spine is present at the base of the ventral inner margin of fore and of ventral outer margin of the mid femora, hind femora unarmed; fore tibiae with 3 black spines on ventral inner margin, 3 spines + 1 apical spur on ventral outer margin, 1 spine dorsal on fore tibia above tympanum + 1 apical spur; <!--PageBreak--><!--PageBreak-->mid tibiae with 4-5 black spines on ventral inner margin + 1 apical spur, 6 black spines ventral on outer margin + 1 apical spur, 1 dorsal inner black spine + 1 apical spur; hind tibiae with 9-10 black spines ventral on both margins + 2 apical spurs on each side; dorsal margins of hind tibiae with many black and yellow black tipped spines + 1 apical spur on each side. Abdomen: styli pointed, ovipositor very short with crenulated dorsal apex. Subgenital plate triangular and short, as long as wide, apically rounded.</p><p>Male: unknown.</p></tp:treatment-sec><tp:treatment-sec sec-type="description" id="SECID0EXDAE"><title>Measurements.</title><p>See Table <xref ref-type="table" rid="T1">1</xref>.</p><table-wrap id="T1" position="float" orientation="portrait"><label>Table 1.</label><caption><p>Measurements of two females of <italic><tp:taxon-name><tp:taxon-name-part taxon-name-part-type="genus">Griffinipteryx</tp:taxon-name-part> <tp:taxon-name-part taxon-name-part-type="species">mukonja</tp:taxon-name-part></tp:taxon-name></italic> (Griffini, 1908); measurements in brackets recorded by <xref ref-type="bibr" rid="B3">Griffini (1908)</xref>.</p></caption><table id="TID0E6GAE" rules="all"><tbody><tr><td rowspan="1" colspan="1">Body length</td><td rowspan="1" colspan="1">22.7–24.5 (20)</td></tr><tr><td rowspan="1" colspan="1">Pronotum length</td><td rowspan="1" colspan="1">4.8–4.9 (4.7)</td></tr><tr><td rowspan="1" colspan="1">Pronotum height</td><td rowspan="1" colspan="1">4.3–4.4</td></tr><tr><td rowspan="1" colspan="1">Length of hind femur</td><td rowspan="1" colspan="1">25.8–26.0 (26.5)</td></tr><tr><td rowspan="1" colspan="1">Tegmina length</td><td rowspan="1" colspan="1">27.5–29.2 (27)</td></tr><tr><td rowspan="1" colspan="1">Tegmina width</td><td rowspan="1" colspan="1">3.4 (3.7)</td></tr><tr><td rowspan="1" colspan="1">Length of hind wing</td><td rowspan="1" colspan="1">31.8–33.5 (31.3)</td></tr><tr><td rowspan="1" colspan="1">Ovipositor</td><td rowspan="1" colspan="1">3.2–3.3 (2.4)</td></tr></tbody></table></table-wrap></tp:treatment-sec><ref-list><ref id="B3"><mixed-citation xmlns:xlink="http://www.w3.org/1999/xlink" xlink:type="simple">
          <person-group><name name-style="western"><surname>Griffini</surname><given-names>A</given-names></name></person-group> (<year>1908</year>) <article-title><tp:taxon-name><tp:taxon-name-part taxon-name-part-type="family">Phasgonuridae</tp:taxon-name-part></tp:taxon-name> africane del R. Museo di Storia Naturale in Bruxelles. 6. <tp:taxon-name><tp:taxon-name-part taxon-name-part-type="family">Phaneropteridae</tp:taxon-name-part></tp:taxon-name> pars 2a (reliquae species omnes).</article-title> <source>Mémoires de la Societé entomologique belgique</source> <volume>15</volume>: <fpage>201</fpage>–<lpage>226</lpage>. <ext-link xlink:type="simple" ext-link-type="uri" xlink:href="http://www.biodiversitylibrary.org/item/41740#page/215/mode/1up">http://www.biodiversitylibrary.org/item/41740#page/215/mode/1up</ext-link></mixed-citation></ref></ref-list></tp:taxon-treatment>
