# Supplementary material for: The identity of the tropical African Polichne mukonja Griffini, 1908 (Orthoptera, Tettigoniidae, Phaneropterinae)
Source: Zookeys. 2016 Oct 3;(621):37–44. doi: 10.3897/zookeys.621.9725 (PMC5096046; doi:10.3897/zookeys.621.9725)
Supplement: XML Treatment for Catoptropterigini [file zookeys.621.9725-treatment3.xml]

<!DOCTYPE tp:taxon-treatment
  PUBLIC "-//TaxonX//DTD Taxonomic Treatment Publishing DTD v0 20100105//EN" "tax-treatment-NSO.dtd">
<tp:taxon-treatment xmlns:tp="http://www.plazi.org/taxpub"><tp:treatment-meta><kwd-group><label>Taxon classification</label><kwd><named-content content-type="kingdom">Animalia</named-content></kwd><kwd><named-content content-type="order">Orthoptera</named-content></kwd><kwd><named-content content-type="family">Tettigoniidae</named-content></kwd></kwd-group><mixed-citation publication-type="journal"><person-group><name><surname>Massa</surname><given-names>Bruno</given-names></name></person-group><article-title>The identity of the tropical African <italic><tp:taxon-name><tp:taxon-name-part taxon-name-part-type="genus">Polichne</tp:taxon-name-part> <tp:taxon-name-part taxon-name-part-type="species">mukonja</tp:taxon-name-part></tp:taxon-name></italic> Griffini, 1908 (<tp:taxon-name><tp:taxon-name-part taxon-name-part-type="order">Orthoptera</tp:taxon-name-part></tp:taxon-name>, <tp:taxon-name><tp:taxon-name-part taxon-name-part-type="family">Tettigoniidae</tp:taxon-name-part></tp:taxon-name>, <tp:taxon-name><tp:taxon-name-part taxon-name-part-type="subfamily">Phaneropterinae</tp:taxon-name-part></tp:taxon-name>)</article-title><source>Zookeys</source><day>3</day><month>10</month><year>2016</year><volume>2016</volume><issue>621</issue><fpage>37</fpage><lpage>44</lpage><pub-id pub-id-type="doi">10.3897/zookeys.621.9725</pub-id></mixed-citation></tp:treatment-meta><tp:nomenclature><tp:taxon-name>
            <tp:taxon-name-part taxon-name-part-type="tribe">Catoptropterigini</tp:taxon-name-part>
            <object-id xmlns:xlink="http://www.w3.org/1999/xlink" content-type="zoobank" xlink:type="simple">http://zoobank.org/7A9E56A9-2D0C-41C7-88F1-A6E836D84276</object-id>
          </tp:taxon-name><tp:taxon-status xmlns:xlink="http://www.w3.org/1999/xlink" xlink:type="simple">trib. n.</tp:taxon-status></tp:nomenclature><tp:treatment-sec sec-type="type genus" id="SECID0ETHAE"><title>Type genus.</title><p><italic><tp:taxon-name><tp:taxon-name-part taxon-name-part-type="genus">Catoptropteryx</tp:taxon-name-part></tp:taxon-name></italic> Karsch, 1890.</p><p>Currently the genus <italic><tp:taxon-name><tp:taxon-name-part taxon-name-part-type="genus">Catoptropteryx</tp:taxon-name-part></tp:taxon-name></italic> Karsch, 1890 belongs to the species group Ephippithytae Brunner von Wattenwyl, 1878, together with another eleven genera found in Australia and Papua New Guinea. This group of species is very heterogeneous and probably the sole character that brings them together is the reduction of the female ovipositor, even if its structure is much different in some of them. To include the African genus <italic><tp:taxon-name><tp:taxon-name-part taxon-name-part-type="genus">Catoptropteryx</tp:taxon-name-part></tp:taxon-name></italic> in this heterogeneous group of Australasian genera seems like a biogeographical nonsense. As a first step, the comparison of the African species <italic><tp:taxon-name><tp:taxon-name-part taxon-name-part-type="genus">Polichne</tp:taxon-name-part> <tp:taxon-name-part taxon-name-part-type="species">mukonja</tp:taxon-name-part></tp:taxon-name></italic> described by <xref ref-type="bibr" rid="B3">Griffini (1908)</xref> was carried out on the type species <italic><tp:taxon-name><tp:taxon-name-part taxon-name-part-type="genus">Polichne</tp:taxon-name-part> <tp:taxon-name-part taxon-name-part-type="species">parvicauda</tp:taxon-name-part></tp:taxon-name></italic> (Stål, 1861) (♀ from Australia, <named-content xmlns:xlink="http://www.w3.org/1999/xlink" content-type="dwc:institutional_code" xlink:type="simple">NMW</named-content>), originally described as <italic><tp:taxon-name><tp:taxon-name-part taxon-name-part-type="genus">Phaneroptera</tp:taxon-name-part></tp:taxon-name></italic>, and the following differences were noticed (Fig. <xref ref-type="fig" rid="F2">8</xref>): presence of fronto-genal carinae, eyes oval, fastigium sulcate, short ovipositor, but not as reduced as in <italic><tp:taxon-name><tp:taxon-name-part taxon-name-part-type="species">mukonja</tp:taxon-name-part></tp:taxon-name></italic>, pronotum with a deep humeral excision, just longer than high, of different shape compared to <italic><tp:taxon-name><tp:taxon-name-part taxon-name-part-type="species">mukonja</tp:taxon-name-part></tp:taxon-name></italic>. Then, the type species of the genus <italic><tp:taxon-name><tp:taxon-name-part taxon-name-part-type="genus">Ephippitytha</tp:taxon-name-part></tp:taxon-name></italic><xref ref-type="fn" rid="FN1"><sup>1</sup></xref> Serville, 1838 [<italic><tp:taxon-name><tp:taxon-name-part taxon-name-part-type="genus">Ephippithyta</tp:taxon-name-part> <tp:taxon-name-part taxon-name-part-type="species">trigintiduoguttata</tp:taxon-name-part></tp:taxon-name></italic> (Serville, 1838)] was examined (6 specimens of both sexes from Australia, <named-content xmlns:xlink="http://www.w3.org/1999/xlink" content-type="dwc:institutional_code" xlink:type="simple">NMW</named-content>). It has clear fronto-genal carinae, large spines on both margins of the hind femora, one spine on both apices of fore, mid and hind femur knees, pronotum centrally narrowed, similar to <!--PageBreak-->a saddle, ovipositor much reduced, but slender and pointed. In addition, the ovipositor of the other nine genera in the Ephippithytae group is heterogeneous even if reduced, eyes may be round or elongate and fronto-genal carinae may be both present or absent.</p><p>When the first species of <italic><tp:taxon-name><tp:taxon-name-part taxon-name-part-type="genus">Catoptropteryx</tp:taxon-name-part></tp:taxon-name></italic> were discovered, they were described within the Australian genus <italic><tp:taxon-name><tp:taxon-name-part taxon-name-part-type="genus">Caedicia</tp:taxon-name-part></tp:taxon-name></italic> Stål, 1874 (e.g.: <italic>afra</italic>: Karsch 1888; <italic>apicalis</italic>: <xref ref-type="bibr" rid="B1">Bolívar 1893</xref>), also included in the Ephippithytae group. Thus, when <xref ref-type="bibr" rid="B7">Karsch (1890)</xref> erected for them the genus <italic><tp:taxon-name><tp:taxon-name-part taxon-name-part-type="genus">Catoptropteryx</tp:taxon-name-part></tp:taxon-name></italic> it was considered logical at the time to include this genus in the Ephippithytae group, erected by Brunner von Wattenwyl in 1878. However, also <italic><tp:taxon-name><tp:taxon-name-part taxon-name-part-type="genus">Caedicia</tp:taxon-name-part></tp:taxon-name></italic> is evidently different from <italic><tp:taxon-name><tp:taxon-name-part taxon-name-part-type="genus">Catoptropteryx</tp:taxon-name-part></tp:taxon-name></italic> (examined 6♂ of the type species of the genus, <italic><tp:taxon-name><tp:taxon-name-part taxon-name-part-type="genus">Caedicia</tp:taxon-name-part> <tp:taxon-name-part taxon-name-part-type="species">pictipes</tp:taxon-name-part></tp:taxon-name></italic> Stål, 1874, and a few specimens of the other six species, <italic><tp:taxon-name><tp:taxon-name-part taxon-name-part-type="genus">Caedicia</tp:taxon-name-part> <tp:taxon-name-part taxon-name-part-type="species">marginata</tp:taxon-name-part></tp:taxon-name></italic> Brunner von Wattenwyl, 1878, <italic><tp:taxon-name><tp:taxon-name-part taxon-name-part-type="genus">Caedicia</tp:taxon-name-part> <tp:taxon-name-part taxon-name-part-type="species">concisa</tp:taxon-name-part></tp:taxon-name></italic> Brunner von Wattenwyl, 1878, <italic><tp:taxon-name><tp:taxon-name-part taxon-name-part-type="genus">Caedicia</tp:taxon-name-part> <tp:taxon-name-part taxon-name-part-type="species">septentrionalis</tp:taxon-name-part></tp:taxon-name></italic> Brunner von Wattenwyl, 1878, <italic><tp:taxon-name><tp:taxon-name-part taxon-name-part-type="genus">Caedicia</tp:taxon-name-part> <tp:taxon-name-part taxon-name-part-type="species">simplex</tp:taxon-name-part></tp:taxon-name></italic> (Walker, 1869), <italic><tp:taxon-name><tp:taxon-name-part taxon-name-part-type="genus">Caedicia</tp:taxon-name-part> <tp:taxon-name-part taxon-name-part-type="species">inermis</tp:taxon-name-part></tp:taxon-name></italic> Brunner von Wattenwyl, 1878, and <italic><tp:taxon-name><tp:taxon-name-part taxon-name-part-type="genus">Caedicia</tp:taxon-name-part> <tp:taxon-name-part taxon-name-part-type="species">scalaris</tp:taxon-name-part></tp:taxon-name></italic> Brunner von Wattenwyl, 1878, all from Australia, <named-content xmlns:xlink="http://www.w3.org/1999/xlink" content-type="dwc:institutional_code" xlink:type="simple">NMW</named-content>, coll. Brunner von Wattenwyl). The characteristics of this genus are: eyes round, small spines on femur knees, presence of spines on lower margins of femora, fronto-genal carinae. While these characters are evident in the type species, they are not always present in other species (e.g.: eyes may be oval, spines in femur knees may be absent). Overall, it may be confirmed that the Ephippithytae group is very heterogeneous and therefore it cannot be considered as a tribe.</p><p>Presently, in the light of the revision of the genus <italic><tp:taxon-name><tp:taxon-name-part taxon-name-part-type="genus">Catoptropteryx</tp:taxon-name-part></tp:taxon-name></italic> by <xref ref-type="bibr" rid="B5">Huxley (1970)</xref> and the discovery of the identity of the African <italic><tp:taxon-name><tp:taxon-name-part taxon-name-part-type="genus">Polichne</tp:taxon-name-part> <tp:taxon-name-part taxon-name-part-type="species">mukonja</tp:taxon-name-part></tp:taxon-name></italic> Griffini, 1908 (now <italic><tp:taxon-name><tp:taxon-name-part taxon-name-part-type="genus">Griffinipteryx</tp:taxon-name-part> <tp:taxon-name-part taxon-name-part-type="species">mukonja</tp:taxon-name-part></tp:taxon-name></italic>), the new tribe <tp:taxon-name><tp:taxon-name-part taxon-name-part-type="tribe">Catoptropterigini</tp:taxon-name-part></tp:taxon-name> seems a logical taxonomical consequence.</p><p>Characters of the tribe are the following. Fastigium narrower than first antennal segment, furrowed, face smooth without fronto-genal carinae, eyes round, very small spines or unarmed lower margins of fore and mid femora, hind femora with few small spines or unarmed, tegmina longer than wings, ovipositor very reduced.</p></tp:treatment-sec><tp:treatment-sec><!--Section generated to contain objects referenced in tp:taxon-treatment.--><fig id="F2" position="float" orientation="portrait"><label>Figures 6–8.</label><caption><p>
          <bold>6</bold> Lateral view of head and pronotum of <italic><tp:taxon-name><tp:taxon-name-part taxon-name-part-type="genus">Griffinipteryx</tp:taxon-name-part> <tp:taxon-name-part taxon-name-part-type="species">mukonja</tp:taxon-name-part></tp:taxon-name></italic> from Cameroon <bold>7</bold> Lateral view of head and pronotum of <italic><tp:taxon-name><tp:taxon-name-part taxon-name-part-type="genus">Catoptropteryx</tp:taxon-name-part> <tp:taxon-name-part taxon-name-part-type="species">punctulata</tp:taxon-name-part></tp:taxon-name></italic> Karsch, 1890 <bold>8</bold> Lateral view of head and pronotum of <italic><tp:taxon-name><tp:taxon-name-part taxon-name-part-type="genus">Polichne</tp:taxon-name-part> <tp:taxon-name-part taxon-name-part-type="species">parvicauda</tp:taxon-name-part></tp:taxon-name></italic> (Stål, 1861), type species of the genus <italic><tp:taxon-name><tp:taxon-name-part taxon-name-part-type="genus">Polichne</tp:taxon-name-part></tp:taxon-name></italic>.</p></caption><graphic xmlns:xlink="http://www.w3.org/1999/xlink" xlink:href="zookeys-621-037-g002.jpg" position="float" orientation="portrait" xlink:type="simple" id="oo_104979.jpg"/></fig><fn-group><fn id="FN1"><label>1</label><p>
          <italic><tp:taxon-name><tp:taxon-name-part taxon-name-part-type="genus">Ephippithyta</tp:taxon-name-part></tp:taxon-name></italic> Brunner von Wattenwyl, 1878 is a synonym.</p></fn></fn-group></tp:treatment-sec><ref-list><ref id="B3"><mixed-citation xmlns:xlink="http://www.w3.org/1999/xlink" xlink:type="simple">
          <person-group><name name-style="western"><surname>Griffini</surname><given-names>A</given-names></name></person-group> (<year>1908</year>) <article-title><tp:taxon-name><tp:taxon-name-part taxon-name-part-type="family">Phasgonuridae</tp:taxon-name-part></tp:taxon-name> africane del R. Museo di Storia Naturale in Bruxelles. 6. <tp:taxon-name><tp:taxon-name-part taxon-name-part-type="family">Phaneropteridae</tp:taxon-name-part></tp:taxon-name> pars 2a (reliquae species omnes).</article-title> <source>Mémoires de la Societé entomologique belgique</source> <volume>15</volume>: <fpage>201</fpage>–<lpage>226</lpage>. <ext-link xlink:type="simple" ext-link-type="uri" xlink:href="http://www.biodiversitylibrary.org/item/41740#page/215/mode/1up">http://www.biodiversitylibrary.org/item/41740#page/215/mode/1up</ext-link></mixed-citation></ref><ref id="B1"><mixed-citation xmlns:xlink="http://www.w3.org/1999/xlink" xlink:type="simple">
          <person-group><name name-style="western"><surname>Bolívar</surname><given-names>I</given-names></name></person-group> (<year>1893</year>) <article-title>Voyage de M. Ch. Alluaud dans le territoire d’Assinie (Afrique occidentale) en juillet et aout 1886. Orthoptères.</article-title> <source>Annales de la Société Entomologique de France</source> <volume>62</volume>: <fpage>169</fpage>–<lpage>185</lpage>. <ext-link xlink:type="simple" ext-link-type="uri" xlink:href="http://www.biodiversitylibrary.org/item/34137#page/175/mode/1up">http://www.biodiversitylibrary.org/item/34137#page/175/mode/1up</ext-link>.</mixed-citation></ref><ref id="B7"><mixed-citation xmlns:xlink="http://www.w3.org/1999/xlink" xlink:type="simple">
          <person-group><name name-style="western"><surname>Karsch</surname><given-names>F</given-names></name></person-group> (<year>1890</year>) <article-title>Verzeichnis der von Herrn Dr. Paul Preuss auf der Barombi-Station in Deutsch-Westafrika 1890 gesammelten Locustodeen aus den Familien der Phaneropteriden, Mekonemiden und Gryllakriden.</article-title> <source>Entomologische Nachrichten</source> <volume>16</volume>(<issue>23</issue>): <fpage>353</fpage>–<lpage>369</lpage>. <ext-link xlink:type="simple" ext-link-type="uri" xlink:href="http://www.biodiversitylibrary.org/item/81935#page/367/mode/1up">http://www.biodiversitylibrary.org/item/81935#page/367/mode/1up</ext-link></mixed-citation></ref><ref id="B5"><mixed-citation xmlns:xlink="http://www.w3.org/1999/xlink" xlink:type="simple">
          <person-group><name name-style="western"><surname>Huxley</surname><given-names>J</given-names></name></person-group> (<year>1970</year>) <article-title>A revision of the genus <italic><tp:taxon-name><tp:taxon-name-part taxon-name-part-type="genus">Catoptropteryx</tp:taxon-name-part></tp:taxon-name></italic> Karsch (<tp:taxon-name><tp:taxon-name-part taxon-name-part-type="order">Orthoptera</tp:taxon-name-part></tp:taxon-name>: <tp:taxon-name><tp:taxon-name-part taxon-name-part-type="family">Tettigoniidae</tp:taxon-name-part></tp:taxon-name>).</article-title> <source>Bulletin British Museum natural History (Entomology)</source> <volume>24</volume>: <fpage>129</fpage>–<lpage>170</lpage>. <ext-link xlink:type="simple" ext-link-type="uri" xlink:href="http://www.archive.org/details/bulletinofbritis24entolond">http://www.archive.org/details/bulletinofbritis24entolond</ext-link></mixed-citation></ref></ref-list></tp:taxon-treatment>
